# Supplementary material for: Streptococcus salivarius as an Important Factor in Dental Biofilm Homeostasis: Influence on Streptococcus mutans and Aggregatibacter actinomycetemcomitans in Mixed Biofilm
Source: Int J Mol Sci. 2023 Apr 14;24(8):7249. doi: 10.3390/ijms24087249 (PMC10139097; doi:10.3390/ijms24087249)
Supplement: Supplementary file 1 [file ijms-24-07249-s001.zip]

Archive with 1 entries (1 files):
- ijms-2311254-supplementary.pdf
